# Supplementary material for: Platelet-derived integrin- and tetraspanin-enriched tethers exacerbate severe inflammation
Source: Science. Author manuscript; Available in PMC 2026 Jul 21. (PMC13385270; doi:10.1126/science.adu2825)
Supplement: Movies S1 to S15 [file NIHMS2190415-supplement-Movies_S1_to_S15.zip]

Archive with 15 entries (15 files):
- science.adu2825_movie_s1.mp4
- science.adu2825_movie_s2.mp4
- science.adu2825_movie_s3.mp4
- science.adu2825_movie_s4.mp4
- science.adu2825_movie_s5.mp4
- science.adu2825_movie_s6.mp4
- science.adu2825_movie_s7.mp4
- science.adu2825_movie_s8.mp4
- science.adu2825_movie_s9.mp4
- science.adu2825_movie_s10.mp4
- science.adu2825_movie_s11.mp4
- science.adu2825_movie_s12.mp4
- science.adu2825_movie_s13.mp4
- science.adu2825_movie_s14.mp4
- science.adu2825_movie_s15.mp4
